# Supplementary material for: Occurrence of tardigrades and morphometric and chemical conditions in rock pools by the Baltic Sea
Source: Sci Rep. 2023 Nov 13;13:19776. doi: 10.1038/s41598-023-46697-6 (PMC10643634; doi:10.1038/s41598-023-46697-6)
Supplement: Supplementary file 1 — Supplementary Table S1. [file 41598_2023_46697_MOESM1_ESM.xlsx]

## Sheet: Blad1
This supplementary material is part of the article: Occurrence of tardigrades and morphometric and chemical conditions in rock pools by the Baltic Sea; Scientific Reports; Sofia Troell & K. Ingemar Jönsson; Department of Environmental Science, Kristianstad University; Correspondence: ingemar.jonsson@hkr.se.
Supplementary Table S1. Data on morphometric rock pool parameters (pool width and length, surface area, water depth) and water chemical parameters (temperature, salinity, pH, dissolved oxygen) of 32 rock pools at Yttervägga (collection date: May 26, 2021), Kofsa nabbe and Gunnön (collection date: July 9, 2021) in a coastal Baltic Sea area of southern Sweden. The dissolved oxygen content of one po…
Sampling site and rock pool no.	Morphometric rock pool parameters				Water chemical parameters
	Width (cm)	Length (cm)	Surface area (m2)	Water depth (cm)	Temperature (°C)	Salinity (‰)	pH	Oxygen (mg/L)
Yttervägga
Y1	20	110	0.12	5	16.6	7.38	8.9	12.64
Y2	70	90	0.06	8.5	16.4	0.06	8.2	9.3
Y3	30	30	0.01	2	16.2	0.01	7.9	10.1
Y4	22	62	0.11	16.5	15.5	1.63	9.6	-
Y5	65	110	0.56	29	16.4	3.48	8.1	8.77
Y6	21	40	0.07	22	15.7	3.09	7.1	8.61
Y7	50	80	0.31	15	15.4	1.59	7.6	9.31
Y8	12	50	0.05	15	14.6	8.58	8.4	7.42
Kofsa nabbe
K1	43	66	0.22	3	21.2	0.22	7.9	10.56
K2	48	65	0.25	2.1	21.1	0.11	6.7	10.55
K3	105	150	1.24	5.3	21.1	5.54	9	15.6
K4	36	53	0.15	3.6	21.9	0.22	9.6	13.53
K5	31	54	0.13	1.9	21.7	11.97	9.4	11.84
K6	50	140	0.55	5.3	20.2	0.49	9.3	14.93
K7	30	79	0.19	8.2	20.9	0.26	9.5	15.6
K8	28	47	0.1	3.2	22.9	0.39	8.9	11.43
K9	40	66	0.21	21.8	22.6	2.93	6.8	9.78
K10	95	240	1.79	5.1	22.7	-	9.5	17.42
K11	40	194	0.61	19.4	24.1	0.14	9.6	13.64
K12	41	140	0.45	13	24	0.07	8.8	11.81
K13	75	110	0.65	2.1	25.7	0.09	9	10.58
K14	60	167	0.79	15.5	23.4	0.12	9	11.62
K15	42	160	0.53	17.4	23.2	-	9.5	12.17
K16	45	106	0.37	13	23.3	-	9.4	13.52
K17	38	125	0.37	15.2	22	-	7.2	14.03
Gunnön
G1	37	70	0.2	9.8	20.8	0.04	7.2	9.69
G2	45	55	0.19	4.8	21	0.03	6	8.61
G3	68	115	0.61	2.7	20.1	0.04	6.8	9.23
G4	49	112	0.43	3.6	21.4	0.05	7.1	9.7
G5	38	82	0.24	5.1	21.5	0.03	6.9	9.3
G6	60	137	0.65	10	21	0.04	8.4	10.5
G7	47	229	0.85	12.5	22.5	0.04	8.7	10.87
